# Supplementary material for: Rapid and Reproducible MALDI-TOF-Based Method for the Detection of Vancomycin-Resistant Enterococcus faecium Using Classifying Algorithms
Source: Diagnostics (Basel). 2022 Jan 27;12(2):328. doi: 10.3390/diagnostics12020328 (PMC8871047; doi:10.3390/diagnostics12020328)
Supplement: Supplementary file 1 [file diagnostics-12-00328-s001.zip]

Archive with 1 entries (1 files):
- diagnostics-1555210-supplementary.pdf
